# Supplementary material for: Portable Wireless Intelligent Electrochemical Sensor for the Ultrasensitive Detection of Rutin Using Functionalized Black Phosphorene Nanocomposite
Source: Molecules. 2022 Oct 5;27(19):6603. doi: 10.3390/molecules27196603 (PMC9571638; doi:10.3390/molecules27196603)
Supplement: Supplementary file 1 [file molecules-27-06603-s001.zip]

Archive with 1 entries (1 files):
- molecules-1931747-supplementary.pdf
